# Supplementary material for: Recombination-aware phylogenetic analysis sheds light on the evolutionary origin of SARS-CoV-2
Source: Sci Rep. 2024 Jan 4;14:541. doi: 10.1038/s41598-023-50952-1 (PMC10766966; doi:10.1038/s41598-023-50952-1)
Supplement: Supplementary file 2 — Supplementary Table S1. [file 41598_2023_50952_MOESM2_ESM.xlsx]

## Sheet: Sheet1
Sequence name	Host Species	Sample location	Accession no.	YEAR
SZ3	Civet	Hong Kong	AY304486.1	2003
SZ16	Civet	Hong Kong	AY304488.1	2003
HSZ-CC	Human (SARS-CoV-1)	Guangzhou	AY394995.1	2002
civet007	Civet	Guandong	AY572034.1	2004
HKU3-1	Rhinolophus sinicus	Hong_Kong	DQ022305.2	2005
RP3	Rhinolophus pearsoni	Guangxi-Nanning	DQ071615.1	2004
HKU3-2	Rhinolophus sinicus	Hong_Kong	DQ084199.1	2005
HKU3-3	Rhinolophus sinicus	Hong_Kong	DQ084200.1	2005
RF1	Rhinolophus ferrumequinum	Hubei-Yichang	DQ412042.1	2004
RM1	Rhinolophus macrotis	Hubei	DQ412043.1	2004
BTCOV/279	Rhinolophus macrotis	Hubei	DQ648857.1	2004
PRC81	Rhinolophus blythi	Yunnan - Puer City	EPI_ISL_1098866	2018
RSYN03	Rhinolophus sinicus	Yunnan - Xishuangbanna	EPI_ISL_1699443	2019
RSYN04	Rhinolophus stheno	Yunnan - Xishuangbanna	EPI_ISL_1699444	2020
RMYN05	Rhinolophus malayanus	Yunnan - Xishuangbanna	EPI_ISL_1699445	2020
RPYN06	Rhinolophus pusillus	Yunnan - Xishuangbanna	EPI_ISL_1699446	2020
RMYN07	Rhinolophus malayanus	Yunnan - Xishuangbanna	EPI_ISL_1699447	2020
RMYN08	Rhinolophus malayanus	Yunnan - Xishuangbanna	EPI_ISL_1699448	2020
RSYN09	Rhinolophus stheno	Yunnan - Xishuangbanna	EPI_ISL_1699449	2020
RaTG13	Rhinolophus affinis	Yunnan	EPI_ISL_402131	2013
P4L	Manis javanica	Guangxi	EPI_ISL_410538	2017
P1E	Manis javanica	Guangxi	EPI_ISL_410539	2017
P5L	Manis javanica	Guangxi	EPI_ISL_410540	2017
P5E	Manis javanica	Guangxi	EPI_ISL_410541	2017
P2V	Manis javanica	Guangxi	EPI_ISL_410542	2017
P3B	Manis javanica	Guangxi	EPI_ISL_410543	2017
P2S	Manis javanica	Guangdong	EPI_ISL_410544	2019
GD410721	Manis javanica	Guandong	EPI_ISL_410721	2019
MP789	Manis javanica	China	EPI_ISL_412860	2019
RMYN01	Rhinolophus malayanus	Yunnan - Xishuangbanna	EPI_ISL_412976	2019
RMYN02	Rhinolophus malayanus	Yunnan - Xishuangbanna	EPI_ISL_412977	2019
A22-2	Manis javanica	Guangdong	EPI_ISL_471467	2019
FM45-9	Manis javanica	Guangdong	EPI_ISL_471468	2019
SM44-9	Manis javanica	Guangdong	EPI_ISL_471469	2019
SM79-9	Manis javanica	Guangdong	EPI_ISL_471470	2019
RSHSTT182	Rhinolophus shameli	Cambodia	EPI_ISL_852604	2020
RSHSTT200	Rhinolophus shameli	Cambodia	EPI_ISL_852605	2010
RS672	Rhinolophus sinicus	Guizhou	FJ588686.1	2006
HKU3-4	Rhinolophus sinicus	Hong_Kong	GQ153539.1	2005
HKU3-5	Rhinolophus sinicus	Hong_Kong	GQ153540.1	2005
HKU3-6	Rhinolophus sinicus	Hong_Kong	GQ153541.1	2005
HKU3-7	Rhinolophus sinicus	Guangdong	GQ153542.1	2006
HKU3-8	Rhinolophus sinicus	Guangdong	GQ153543.1	2006
HKU3-9	Rhinolophus sinicus	Hong_Kong	GQ153544.1	2006
HKU3-10	Rhinolophus sinicus	Hong_Kong	GQ153545.1	2006
HKU3-11	Rhinolophus sinicus	Hong_King	GQ153546.1	2007
HKU3-12	Rhinolophus sinicus	Hong_Kong	GQ153547.1	2007
HKU3-13	Rhinolophus sinicus	Hong_Kong	GQ153548.1	2007
Rs7896	Rhinolophus stheno	Yunnan	GWHBAUM01000000	2015
Rs7905	Rhinolophus stheno	Yunnan	GWHBAUN01000000	2015
Rs7907	Rhinolophus stheno	Yunnan	GWHBAUO01000000	2015
RaTG15	Rhinolophus affinis	Yunnan	GWHBAUP01000000	2015
Rs7921	Rhinolophus stheno	Yunnan	GWHBAUQ01000000	2015
Rs7924	Rhinolophus stheno	Yunnan	GWHBAUR01000000	2015
Rs7931	Rhinolophus stheno	Yunnan	GWHBAUS01000000	2015
Rs7952	Rhinolophus stheno	Yunnan	GWHBAUT01000000	2015
RP/SHAANXI2011	Rhinolophus pusillus	Shaanxi	JX993987.1	2011
CP/YUNNAN2011	Chaerephon_plicata	Yunnan	JX993988.1	2011
RSSHC014	Rhinolophus sinicus	Yunnan-Kunming	KC881005.1	2011
RS3367	Rhinolophus sinicus	Yunnan-Kunming	KC881006.1	2012
LONGQUAN-140	Rhinolophus monoceros	Longquan	KF294457.1	2012
WIV1	Rhinolophus sinicus	Yunnan-Kunming	KF367457.1	2012
LYRA11	Rhinolophus affinis	Yunnan-Baoshan	KF569996.1	2011
JL2012	Rhinolophus ferrumequinum	Jilin	KJ473811.1	2012
HEB2013	Rhinolophus ferrumequinum	Hebei	KJ473812.1	2013
SX2013	Rhinolophus ferrumequinum	Shanxi	KJ473813.1	2013
HUB2013	Rhinolophus sinicus	Hubei	KJ473814.1	2013
GX2013	Rhinolophus sinicus	Guangxi	KJ473815.1	2012
YN2013	Rhinolophus sinicus	Yunnan	KJ473816.1	2010
YNLF_31C	Rhinolophus Ferrumequinum	Yunnan-Lufeng	KP886808.1	2013
YNLF_34C	Rhinolophus Ferrumequinum	Yunnan-Lufeng	KP886809.1	2013
WIV16	Rhinolophus sinicus	Yunnan-Kunming	KT444582.1	2013
JTMC15	Rhinolophus ferrumequinum	Jilin	KU182964.1	2013
F46	Rhinolophus pusillus	Yunnan	KU973692.1	2012
BTKY72	Rhinolophus spp	Kenya	KY352407.1	2007
AS6526	Aselliscus_stoliczkanus	Yunnan-Kunming	KY417142.1	2014
RS4081	Rhinolophus sinicus	Yunnan-Kunming	KY417143.1	2012
RS4084	Rhinolophus sinicus	Yunnan-Kunming	KY417144.1	2012
RF4092	Rhinolophus ferrumequinum	Yunnan-Kunming	KY417145.1	2012
RS4231	Rhinolophus sinicus	Yunnan-Kunming	KY417146.1	2013
RS4237	Rhinolophus sinicus	Yunnan-Kunming	KY417147.1	2013
RS4247	Rhinolophus sinicus	Yunnan-Kunming	KY417148.1	2013
RS4255	Rhinolophus sinicus	Yunnan-Kunming	KY417149.1	2013
RS4874	Rhinolophus sinicus	Yunnan-Kunming	KY417150.1	2013
RS7327	Rhinolophus sinicus	Yunnan--Kunming	KY417151.1	2014
RS9401	Rhinolophus sinicus	Yunnan-Kunming	KY417152.1	2015
ANLONG-103	Rhinolophus sinicus	Guizhou-Anlong	KY770858.1	2013
ANLONG-112	Rhinolophus sinicus	Guizhou-Anlong	KY770859.1	2013
JIYUAN-84	Rhinolophus ferrumequinum	Henan-Jiyuan	KY770860.1	2012
16BO133	Rhinolophus ferrumequinum	South Korea	KY938558.1	2016
RC-O319	Rhinolophus cornutus	Japan	LC556375.1	2013
COVZC45	Rhinolophus sinicus	Zhoushan-Dinghai	MG772933.1	2017
COVZXC21	Rhinolophus sinicus	Zhoushan-Dinghai	MG772934.1	2015
SC2018	Rhinolophus spp	Sichuan	MK211374.1	2016
YN2018A	Rhinolophus affinis	Yunnan	MK211375.1	2016
YN2018B	Rhinolophus affinis	Yunnan	MK211376.1	2016
YN2018C	Rhinolophus affinis	Yunnan-Kunming	MK211377.1	2016
YN2018D	Rhinolophus affinis	Yunnan	MK211378.1	2016
Wuhan-Hu-1	SARS-CoV-2	Wuhan	MN908947.3	2019
OTBA35RSV	Rhinolophus spp	Uganda	MT726044.1	2013
PRD-0038	Rhinolophus spp	Rwanda	MT726045.1	2011
RACCS203	Rhinolophus acuminatus	Thailand	MW251308.1	2020
RhGB01	Rhinolophus hipposideros	UK	MW719567.1	2020
Khosta-1	Rhinolophus ferrumequinum	Russia	MZ190137.1	2020
Khosta-2	Rhinolophus hipposideros	Russia	MZ190138.1	2020
BANAL-20-52	Rhinolophus malayanus	Laos	MZ937000.1	2020
BANAL-20-103	Rhinolophus pusillus	Laos	MZ937001.1	2020
BANAL-20-116	Rhinolophus malayanus	Laos	MZ937002.1	2020
BANAL-20-236	Rhinolophus marshalli	Laos	MZ937003.1	2020
BANAL-20-247	Rhinolophus malayanus	Laos	MZ937004.1	2020
BM48-31	Rhinolophus blasii	Bulgaria	NC_014470.1	2008
Sarbecovirus sequences used in the study. The 45 sequences selected for the Bacter analysis are highlighted in red
